# Supplementary material for: Thermoelectric Generators (TEGs) and Renewable-Energy-Integrated Membrane-Based Hybrid Desalination Systems
Source: Membranes (Basel). 2026 May 13;16(5):175. doi: 10.3390/membranes16050175 (PMC13209115; doi:10.3390/membranes16050175)
Supplement: Supplementary file 1 [file membranes-16-00175-s001.zip]

Archive with 1 entries (1 files):
- membranes-4247939-supplementary.pdf
